# Supplementary material for: Structure and Conformational Mobility of OLED-Relevant 1,3,5-Triazine Derivatives
Source: Molecules. 2023 Jan 27;28(3):1248. doi: 10.3390/molecules28031248 (PMC9921695; doi:10.3390/molecules28031248)
Supplement: Supplementary file 1 [file molecules-28-01248-s001.zip]

Archive with 1 entries (1 files):
- molecules-2127320-supplementary.pdf
